# Supplementary material for: Enhancing the Photocatalytic Performance of Antibiotics Using a Z-Scheme Heterojunction of 0D ZnIn2S4 Quantum Dots and 3D Hierarchical Inverse Opal TiO2
Source: Molecules. 2023 Oct 19;28(20):7174. doi: 10.3390/molecules28207174 (PMC10609623; doi:10.3390/molecules28207174)
Supplement: Supplementary file 1 [file molecules-28-07174-s001.zip]

Archive with 1 entries (1 files):
- molecules-2615940-supplementary.pdf
